# Supplementary material for: Bio-Derived Fluorescent Carbon Dots: Synthesis, Properties and Applications
Source: Molecules. 2022 Aug 21;27(16):5329. doi: 10.3390/molecules27165329 (PMC9416149; doi:10.3390/molecules27165329)
Supplement: Supplementary file 1 [file molecules-27-05329-s001.zip]

Archive with 1 entries (1 files):
- molecules-1849152-supplementary.pdf
